# Supplementary material for: The Transcriptomic Response of the Murine Thyroid Gland to Iodide Overload and the Role of the Nrf2 Antioxidant System
Source: Antioxidants (Basel). 2020 Sep 18;9(9):884. doi: 10.3390/antiox9090884 (PMC7555824; doi:10.3390/antiox9090884)
Supplement: Supplementary file 1 [file antioxidants-09-00884-s001.zip]

Archive with 2 entries (2 files):
- Supp Figures 31.8.pdf
- tables.zip
